# Supplementary material for: Effects of different medial arch support heights on rearfoot kinematics
Source: PLoS One. 2017 Mar 3;12(3):e0172334. doi: 10.1371/journal.pone.0172334 (PMC5336196; doi:10.1371/journal.pone.0172334)
Supplement: S1 Table — (XLSX) [file pone.0172334.s001.xlsx]

## Sheet: Tabelle1
	Outcome angles Rearfoot to Floor (Z)		Outcome angles Rearfoot to Tibia (Z)		Outcome angles Rearfoot to Tibia (Z)		calculated variables (Min-Strike)
Condition	Strike:RHFTFL:Z	Min:RHFTFL:Z	Strike:RHFTBA:Z	Min:RHFTBA:Z	Str:RHFTBA:X	Min:RHFTBA:X	Rearfoot to Floor (Z)	Rearfoot to Tibia (Z)	Int Tibia Rot (X)
B
E	6.208	1.784	3.208	-3.336	-2.537	-14.439	-4.424	-6.544	-11.902
H	2.448	-2.565	-0.485	-8.016	0.166	-9.687	-5.013	-7.531	-9.853
M	3.175	-2.262	-1.366	-2.834	0.811	-24.647	-5.437	-1.468	-25.458
N	0.854	-4.408	-2.075	-9.66	0.122	-10.492	-5.262	-7.585	-10.614
B	11.908	4.997	6.398	-4.386	5.678	-9.082	-6.911	-10.784	-14.76
E	6.956	-6.033	14.333	-7.12	5.251	-19.555	-12.989	-21.453	-24.806
H	10.938	1.146	1.264	-13.533	12.568	-7.727	-9.792	-14.797	-20.295
M	12.123	3.063	5.535	-7.977	7.449	-7.549	-9.06	-13.512	-14.998
N
B	3.081	-0.136	-0.175	-9.138	9.183	-1.326	-3.217	-8.963	-10.509
E	2.183	-1.8	-1.643	-11.686	8.606	-2.174	-3.983	-10.043	-10.78
H	-26.94	-27.641	1.15	-4.578			-0.701	-5.728
M	2.073	-3.068	-1.512	-11.951	8.811	0.08	-5.141	-10.439	-8.731
N	3.214	-1.468	-0.203	-10.752	8.128	-1.106	-4.682	-10.549	-9.234
B
E
H
B	-10.08	-15.278	-10.011	-20.477	12.328	1.994	-5.198	-10.466	-10.334
E	-14.31	-19.101	-13.741	-24.548	14.48	4.431	-4.791	-10.807	-10.049
H	-14.586	-18.263	-13.835	-24.32	14.743	5.89	-3.677	-10.485	-8.853
M	-17.389	-19.705	-16.063	-25.66	15.812	6.998	-2.316	-9.597	-8.814
N	-18.835	-21.995	-19.592	-27.93	15.011	7.989	-3.16	-8.338	-7.022
B	5.985	2.511	2.562	-2.749	-0.649	-12.3	-3.474	-5.311	-11.651
E	1.372	-7.05	5.178	-4.485	3.198	-12.612	-8.422	-9.663	-15.81
H	4.845	-3.687	1.562	-9.399	-0.683	-10.658	-8.532	-10.961	-9.975
M	5.973	-1.595	2.501	-7.538	-0.268	-10.599	-7.568	-10.039	-10.331
N	-8.056	-12.057	3.843	-3.254			-4.001	-7.097
E	1.764	-5.185	-3.766	-14.672	6.457	-12.944	-6.949	-10.906	-19.401
H	-4.079	-8.836	-10.883	-20.434	10.397	-2.891	-4.757	-9.551	-13.288
M	-2.413	-7.523	-9.442	-19.823	14.191	-0.262	-5.11	-10.381	-14.453
N	1.053	-4.878	-4.756	-14.882	8.726	-16.945	-5.931	-10.126	-25.671
B	11.497	7.444	5.575	-2.519	0.084	-12.872	-4.053	-8.094	-12.956
E	7.395	0.902	1.562	-9.731	2.873	-7.916	-6.493	-11.293	-10.789
H	10.95	3.329	5.9	-6.401	0.196	-7.89	-7.621	-12.301	-8.086
M	10.151	1.523	5.081	-7.315	0.297	-9.413	-8.628	-12.396	-9.71
N	3.316	-1.166	-2.201	-12.159	3.06	-5.932	-4.482	-9.958	-8.992
B
E	-11.517	-13.071	-16.946	-28.311	24.085	5.919	-1.554	-11.365	-18.166
H
M	-5.458	-8.739	-12.491	-24.599	24.745	6.294	-3.281	-12.108	-18.451
N
B	3.158	0.322	-2.301	-13.694	8.765	-8.797	-2.836	-11.393	-17.562
E	4.203	1.792	-1.199	-12.66	8.123	-10.019	-2.411	-11.461	-18.142
H	4.322	0.348	-0.95	-15.232	9.524	-6.592	-3.974	-14.282	-16.116
M	4.478	1.755	-0.564	-12.663	7.169	-8.824	-2.723	-12.099	-15.993
N	3.45	0.851	-1.484	-13.863	8.246	-9.785	-2.599	-12.379	-18.031
B	2.579	-5.529	-3.023	-14.317	5.246	-3.709	-8.108	-11.294	-8.955
E	4.656	1.338	-0.601	-8.16	5.016	-3.097	-3.318	-7.559	-8.113
H	-1.071	-5.096	-6.222	-15.511	7.893	-0.588	-4.025	-9.289	-8.481
M	0.802	-4.423	-4.536	-15.355	8.665	1.508	-5.225	-10.819	-7.157
N	0.473	-3.835	-4.78	-14.531	7.73	-1.216	-4.308	-9.751	-8.946
B	-4.081	-8.762	-7.591	-15.855	4.989	-8.895	-4.681	-8.264	-13.884
H	-18.908	-31.235	-5.857	-9.409			-12.327	-3.552
M	-5.72	-9.894	-8.682	-16.953	2.382	-12.959	-4.174	-8.271	-15.341
N	-3.992	-6.366	-7.034	-12.7	3.284	-24.342	-2.374	-5.666	-27.626
B	2.249	1.287	-3.313	-9.881	5.387	-8.273	-0.962	-6.568	-13.66
E	2.392	1.321	-2.593	-9.531	3.463	-12.773	-1.071	-6.938	-16.236
H
M	2.543	1.812	-2.522	-8.047	3.451	-11.568	-0.731	-5.525	-15.019
N	3.881	2.842	-0.874	-6.864	3.374	-11.057	-1.039	-5.99	-14.431
B	4.091	-2.528	2.584	-9.192	12.963	-6.104	-6.619	-11.776	-19.067
E
H	2.353	-5.693	1.71	-12.437	12.066	-3.725	-8.046	-14.147	-15.791
M	1.928	-6.673	1.342	-13.641	12.475	-2.85	-8.601	-14.983	-15.325
N	0.838	-5.787	-0.232	-11.796	10.38	-3.498	-6.625	-11.564	-13.878
